# Supplementary material for: LEA polypeptide profiling of recalcitrant and orthodox legume seeds reveals ABI3-regulated LEA protein abundance linked to desiccation tolerance
Source: J Exp Bot. 2013 Sep 16;64(14):4559–73. doi: 10.1093/jxb/ert274 (PMC3808335; doi:10.1093/jxb/ert274)
Supplement: Supplementary Data [file supp_ert274_Supplemental_Table_1new.xls]

## Sheet: Feuil1
Supplemental Table 1. Primer sequences and melting temperatures
Validation of Mtabi3 mutants and ABI3 cloning		Tm
Mt-ABI3-F (verification transcript level+Tnt1 insertion)	GCAACAAGTTCAAGTGCAAG	60°C
Mt-ABI3-R (verification transcript level)	TCATTTTTTTCTCTTTGGTGAAG
Tnt-R	CACAGGTTCTGCTCGTTCACTG	60°C
Tnt-F	ACAGTGCTACCTCCTCTGGATG
iPCRABI3_F (inverse PCR)	GATGAGACATAAACCGCCGT	60°C
iPCRABI3_R (inverse PCR)	GAAAAACCAGCATGGGAAAA
internal primer for sequencing	CTCAGCAACAGCAACAAGAT
internal primer for sequencing	TAACGCATATTCCAAACTCG
internal primer for sequencing	TATTGATTTCCATAACCTCCAAAA
