# Supplementary material for: LEA polypeptide profiling of recalcitrant and orthodox legume seeds reveals ABI3-regulated LEA protein abundance linked to desiccation tolerance
Source: J Exp Bot. 2013 Sep 16;64(14):4559–73. doi: 10.1093/jxb/ert274 (PMC3808335; doi:10.1093/jxb/ert274)
Supplement: Supplementary Data [file supp_ert274_Supplemental_Table_3new.xls]

## Sheet: Summary reference gel
Supplemental Table 3. Summary of identified spots from the reference gel of the heat-soluble protein fraction of C. australe cotyledons.
Spots representing LEA polypeptides are indicated in bold.
spot	match ID	match name	species	# peptides	MW match	pI match	obs MW	obs pI
1	O04132	SRC1 (soybean gene regulated by cold) (BudCar)	Glycine max	2	12	7.1	17	6
2	B2D2G4	small heat-shock protein	Capparis spinosa	3	25	8.5	17	5
3	Q70EM0	LEA D-11 (DHN3)	Glycine max	2	24	6	25	6
4	Q8GUS4	Dehydrin (DHN3)	Cicer pinnatifidum	2	20	5.8	26	6
5	TC174308	Dehydrin-cognate (DHN cogn)	Medicago truncatula	5	24	5.5	35	4
6	O04237	Transcription factor	Vicia faba var. minor	5	40	6.4	45	6.5
7	Q2TUW1	Abscisic stress ripening-like protein	Glycine max	5	25	5.5	40	5
8	Q2TUW1	Abscisic stress ripening-like protein	Glycine max	1	25	5.5	40	5
9	Q39871	Late embryogenesis abundant protein (MP2)	Glycine max	4	51	6.3	65	5
10	B1Q2X4	Protein disulfide isomerase ( PDIL-1)	Glycine max	15	59	5.1	65	4
13	Q9FQ13	Cystatin-like protein	Citrus paradisi	4	13	9.2	<15	9
14	no match
16	Q5PSJ1	Glutaredoxin (grxC1)	Populus tremula x Populus tremuloides	2	13	8.8	<15	8
17	no match
18	O49817	CAPLEA	Cicer arietinum	6	16	9.6	15.5	8
19	O49817	CAPLEA	Cicer arietinum	4	16	9.6	15.5	7.5
	Q41649	Peptidyl-prolyl cis-trans isomerase	Vicia faba	4	16	6.7	15.5	7.5
22	Q93WK3	Bowman-Birk inhibitor	Lablab purpureus	2	11	6.9	<15	7.5
23	Q8RU22	Bowman-Birk type proteinase isoinhibitor C (WSTI-C)	Glycine soja	1	12	5.2	<15	6.5
24	O65639	Cold shock protein 1	Arabidopsis thaliana	1	31	8.2	<15	6.5
25	O65639	Cold shock protein 1	Arabidopsis thaliana	1	31	8.2	17	7.5
26	Q41231	Pathogen and wound inducible antifungal protein CBP20	Nicotiana tabacum	3	22	7.9	15.5	6.5
27	Q9M4Z9	Pathogenesis-related protein 4 (PR-4)	Capsicum annuum	5	14	5.6	15.5	7
28	P02877	Pro-hevein (HEV1)	Hevea brasiliensis	3	22	5.6	15.5	7
29	P29063	Pathogenesis-related protein PR-4B	Nicotiana tabacum	1	17		<15	6.5
	A9NR43	Putative uncharacterized protein	Picea sitchensis	1	16		<15	6.5
	Q41230	CBP20 Fragment	Nicotiana tabacum	3	22	7.9	<15	6.5
31	B9SP82	Major latex protein putative	Ricinus communis	1	14	6.7	<15	7
	A4RXS9	Predicted protein	Ostreococcus lucimarinus	1	25	5.8	<15	7
	A4Q7L3	Putative uncharacterized protein	Medicago truncatula	1	19	5.1	<15	7
	A9SF58	Predicted protein	Physcomitrella patens	1	90		<15	7
	Q9SWS4	Ripening-related protein	Glycine max	1	18	5.4	<15	7
32	B9SP82	Major latex protein putative	Ricinus communis	1	14	6.7	<15	7
33	Q9Z2B5	Eukaryotic translation initiation factor alpha kinase	Mus musculus	2	123	5.1	16	6.5
	P09761	Wound-induced protein WIN1	Solanum tuberosum	1	21	8.6	16	6.5
35	P93501	Ubiquitin-like protein	Phaseolus vulgaris	4	45	8.2	<15	5
36	Q6S3E6	Polyubiquitin (Ubq1)	Clusia minor	8			<15	5.5
37	P93510	Em protein	Robinia pseudoacacia	2	11	5.8	<15	5.5
38	Q9SQL5	Superoxide dismutase [Cu-Zn] (SOD1)	Ananas comosus	2	15	5.3	<15	5.5
39	Q40540	Pit2 protein	Nicotiana tabacum	3	10	4.9	15	5.5
40	A9PB52	Endoribonuclease L-PSP domain containing protein	Populus trichocarpa	4	22	8.8	<15	5
41	no match
42	Q8L6E7	Double-headed Trypsin inhibitor	Phaseolus vulgaris	1	11	6.4	<15	5
44	no match
45	Q39840	Cysteine proteinase inhibitor	Glycine max	7	10	5.7	<15	4.5
46	Q06445	Cysteine proteinase inhibitor	Vigna unguiculata	1	11	6.1	<15	5
48	Q6F3C5	ML domain protein, putative, expressed	Oryza sativa subsp. japonica	3	17	5.7	<15	4
49	A0A9R6	Histone H4	Nicotiana tabacum	1	11.5	<15	4	1
50	Q6F3C5	ML domain protein, putative, expressed	Oryza sativa subsp. japonica	2	17	5.7	<15	4.5
51	P93510	Em protein	Robinia pseudoacacia	2	11	5.8	<15	5
	Q94JQ4	Endoribonuclease L-PSP family protein	Arabidopsis thaliana	3	20	8.5	<15	5
52	no match
54	O65198	Superoxide dismutase [Cu-Zn], chloroplastic	Medicago sativa	4	21	6	15	4.5
	Q6YNS1	Putative glycine rich RNA binding protein	Prunus avium	3	17	7.8	15	4.5
55	Q8RW11	Putative glycine rich protein	Rumex obtusifolius	4	17	5	15	4.5
	Q9ZST5	PII protein	Ricinus communis	3	0	0	15	4.5
56	B4UW51	Class II small heat shock protein Le-HSP17.6 (Fragment)	Arachis hypogaea	1	15		15	5
57	Q71F44	Eukaryotic translation initiation factor 5A isoform VIII	Hevea brasiliensis	3	17	5.5	15.5	5
58	Q71F44	Eukaryotic translation initiation factor 5A isoform VIII	Hevea brasiliensis	7	17	5.5	15.5	5.5
61	TC177423	Small heat shock protein	Medicago truncatula	6	26	7.7	16	4.5
62	TC177423	Small heat shock protein	Medicago truncatula	4	26	7.7	16	5
63	B9IGD8	Phosphoethanolamine binding protein	Populus trichocarpa	5	19	5.6	16	4.5
64	no match
65	Q5WM51	Trypsin protein inhibitor 3	Cicer arietinum	1	23	5	17	4
66	Q0GPA4	Cystatin (CPI)	Amaranthus hypochondriacus	6	28	5.6	19	6.5
67	Q84QX4	Superoxide dismutase (MnSOD)	Nicotiana tabacum	11	0	0	17	6
68	B9RR63	GroES chaperonin, putative	Ricinus communis	6	27	8.9	18	5.5
69	A5BR41	Superoxide dismutase	Vitis vinifera	2	25	6.8	20	5.5
70	Q41401	Chitinase homologue	Sesbania rostrata	12	36	5.2	22	6
71	Q39529	Agglutinin II	Cladrastis lutea	6	32	6.4	22	5
72	Q9ZP90	Ferritin (FER)	Medicago sativa	5	28	5.8	18	4.5
73	Q0PRR6	Calmodulin	Vigna radiata var. radiata	5	17	3.9	15	3.5
74	Q9SPJ6	Maturation protein pPM32 (LEAm)	Glycine max	2	19	5.3	25	4.5
75	B9SYF1	SBP65	Ricinus communis	4	61	8.5	65	7.5
76	no match
77	no match
78	P85959	Unknown protein 3 Fragment	Pseudotsuga menziesii	1
79	Q8GT65	Serpin-like protein	Citrus paradisi	14	42	0	30	5
80	B6TQB3	Ran-binding protein 1	Zea mays	3	23	4.7	29	3.5
82	Q75QC2	Glutamate-rich protein ( LjGluRP1)	Lotus japonicus	12	17	3.9	31	3.5
	Q8LAU8	Dessication-related protein, putative	Arabidopsis thaliana	2	34	8.8	31	3.5
83	Q75QC1	Glutamate-rich protein ( LjGluRP2)	Lotus japonicus	6	16	4	35	3.5
84	Q6TKQ6	putative ankyrin-repeat protein	Vitis aestivalis	2	38	4.5	33	4
85	Q93YR3	FAM10 family protein	Arabidopsis thaliana	8	47	4.8	40	4.5
86	A0A762	Calreticulin-1 (Gm crt-1)	Glycine max	12	48	4.4	50	4
87	Q9LZJ2	Hypothetical protein	Arabidopsis thaliana	6	35	5.3	31	4.5
88	B7FIV8	Putative uncharacterized protein	Medicago truncatula	7	35	5.4	35	4.5
	B4G218	Putative uncharacterized protein	Zea mays	1	38		35	4.5
	A2Q669	Desiccation related protein PCC13 62 putative	Medicago truncatula	2	32	6.1	35	4.5
	A2Q670	Desiccation related protein PCC13 62 putative	Medicago truncatula	1	33	6.8	35	4.5
	Q9C7Z0	Dessication-related protein, putative	Arabidopsis thaliana	1	33		35	4.5
	A2Q670	Desiccation-related protein PCC13-62, putative	Medicago truncatula	1	33	6.8	35	4.5
	P38661	Probable protein disulfide-isomerase A6	Medicago sativa	5	41		35	4.5
	B9RFH6	Protein disulfide isomerase putative	Ricinus communis	1	40	5.6	35	4.5
	B3TLY7	Disulfide-isomerase-like protein	Elaeis guineensis	1	41		35	4.5
89	A9SR07	Predicted protein (Heavy-metal-associated domain)	Physcomitrella patens subsp. patens	3	9	4.6	20	4
90	A2PYH3	Alpha chain of nascent polypeptide associated complex	Nicotiana benthamiana	4	22	4.1	22	4
91	A2PYH3	Alpha chain of nascent polypeptide associated complex	Nicotiana benthamiana	3	22	4.1	23	4
92	Q2Q4X9	Seed maturation protein PM25	Medicago truncatula	4	26	4.6	25	4
	P46266	14-3-3-like protein	Pisum sativum	6	29	4.7	25	4
93	B4G0G4	HSP20-like domain containing protein	Zea mays	3	34	5.1	31	5
94	P25974	Beta-conglycinin, beta chain (CG-4)	Glycine max	3	51	5.8	26	4.5
95	B9GXX4	Predicted protein	Populus trichocarpa	8	73	4.4	>65	4
96	D7SKY2	protein disulphide isomerase	Vitis vinifera	17	64	4.4	>65	4
97	A5BEE7	HSP70	Vitis vinifera	20	74	5.4	>65	4
98	Q41401	Chitinase homologue	Sesbania rostrata	11	36	5.2	25	5.5
99	Q9ZW79	Clathrin interactor EPSIN 2	Arabidopsis thaliana	1	31	9.3	25	6
101	Q8FU38	Putative molybdopterin biosynthesis protein	Corynebacterium efficiens	1	37	5	40	6
102	A5B6Y2	Putative uncharacterized protein	Vitis vinifera	5	52	4.9	30	4.5
	A7NU11	Chromosome chr18 scaffold 1 whole genome shotgun sequence	Vitis vinifera	2	28	4.7	30	4.5
	Q8LAU8	Dessication related protein putative	Arabidopsis thaliana	1	34	8.9	30	4.5
	B9R777	Cysteine protease putative	Ricinus communis	1	52	5.2	30	4.5
	B9SGK4	Cysteine protease putative	Ricinus communis	1	38	9.5	30	4.5
	B9IF23	Predicted protein	Populus trichocarpa	2	40	6.7	30	4.5
103	B6TQB3	Ran-binding protein 1	Zea mays	5	23	4.7	30	4.5
108	no match
110	Q70I32	Transcription factor homolog BTF3-like protein	Lotus japonicus	4	18	5.5	22	#N/A

## Sheet: Peptides
List of LEA peptides identified by LC-ESI-MS/MS or MALDI-TOF from 2D gels of a heat-stable fraction from mature seeds of Medicago truncatula
spot	peptide sequence	protein identifier
1	IEETLHVGGHKK	O04132
	EETLHVGGHK	O04132
2	APWDIKDDEHEIK	B2D2G4
	LPDNCEKDK	B2D2G4
	DNKDTSVDVR	B2D2G4
3	GIMDK	Q70EM0
	YGTTADTGTR	Q70EM0
4	SYYQSQYGDQAR	Q8GUS4
	YGTTADTGTR	Q8GUS4
5	KEEEKPQEEVIVTEFEK	TC174308
	GVFDFLGK	TC174308
	APVEKVEVD	TC174308
	KGFLDK	TC174308
	LPGYHPK	TC174308
6	ALQALK	O04237
	EMTLEEYEK	O04237
	GNWGTKTDE--VT--V	O04237
	SLNEFLKPAE	O04237
	EFESFQELVR	O04237
7	TTGGGYWAYVDEYEDYKK	Q2TUW1
	HLEHLGELGAASAAAYALHEK	Q2TUW1
	TTYSSDEPSGGYGAG	Q2TUW1
	TSYTSEEPGYNK	Q2TUW1
	TTGGGYGGD	Q2TUW1
8	HLEHLGELGAASAAAYALHEK	Q2TUW1
9	AGEYGGYASQK	Q39871
	VVQDTYEQAK	Q39871
	VGENTDYAAQK	Q39871
	GGEYKDYAAEK	Q39871
10	QSGPASTEIK	B1Q2X4
	EADGIVDYLKK	B1Q2X4
	SDYDFGHTLNAK	B1Q2X4
	NVLLEFYA----GHCK	B1Q2X4
	FLKPSLEPDQLSTWLK	B1Q2X4
	PLLLLQHNDGKK	B1Q2X4
	VVVADSL--LVFNSGK	B1Q2X4
	SSGNSVPLVTVFDND	B1Q2X4
	KSEPLPEA	B1Q2X4
	FFNSPHAK	B1Q2X4
	PEASNEPVK	B1Q2X4
	KDGNVEPYKK	B1Q2X4
	LSQYDGNR	B1Q2X4
	TKQDIIDFIEK	B1Q2X4
	FVEESSVPLVTVFDPDDRTVE	B1Q2X4
13	FSVMNVTPADYAVTEYDKR	Q9FQ13
	NDPHVAELADYAVTEMF
	LFQSDVWEKAKYYVDK
	SVAEQLAGLTLDNDLMLLRL
16	HLGGCDTVLEK	Q5PSJ1
	KNASSSPVVVFSK
18	GMAQGATDAVK	O49817
	DNTGGLLQHNGEK
	QTFGMAQNDDDKGHT
	RTASDMGQSTK
	TNQMLGNLGAK
	QETMGQTEGK
19	LTDGTVFDSSFER	Q41649
	SGDVTELQIGVK
	PLEFELGS
	LGYGEQGSPPTIPGGATLIFDTELVGVNDK
19	GMAQGATDAVK	O49817
	QETMGQTEGK
	ANAATDAVK
	SEQMLGNLGAK
22	ADL-TFSLPA-MGK	Q93WK3
	CADTTDFCYSKDCR
23	PPQCHCADLR	Q8RU22
24	LTPDDGGVELFVH	O65639
25	LTPDNGGVELFVHNL--R	O65639
26	VTNTGTGAQTTVR	Q41231
	AFCGPVGPHG
	YGWTAECGTLGP
27	YGWTAFCGPVGPHG	Q9M4Z9
	GHLLVNYQFVD
	PVGPHGQASCGK
	TNTGTGA-TTVR
	NVGVFNQLDT--R
28	VTNTGTGTQATVR	P02877
	YGWTAFCGPVGPHGQASCGK
	NTV---LVNYQFVDGCGN
29	VTNTGTGTQATVR	P29063
	YGWTAFCGPVGPHGQASCGK	A9NR43
	VTNTGTGAQTTVR	Q41230
	GYAFCGPVGPHGQASCGK	Q41230
	MDLDVGVFNQLDTDGR	Q41230
31	WILEYEK	B9SP82
	QHEIGIFDELDEESR	A4RXS9
	LLGNQVVSDYVPHR	A4Q7L3
	EGLLEYEK	A9SF58
	HWTYTVDGK	Q9SWS4
32	WILEYEK	B9SP82
33	DWKVMAFRGELVDLNFDR	Q9Z2B5
	SLDAAESVEFLLESDA	Q9Z2B5
	LLVNYQFVDG	P09761
35	EIEIDIEPTDTIDR	P93501
	DYNIEGGSVLHLVLALR
	LIYAGK
	EGIPPVQQR
36	TLADYNIQK	Q6S3E6
	IQDKEGIPPDQQR
	ESTLHLVLR
	LIFAGK
	KTITLEVESSDTIDNVK
	STLHLVLR
	EGLPPDQQR
	VEPSDTLE
37	HGETVVPGGTGGK	P93510
	SLEAQEHLAEGR
38	AVVVHADPDDLGK	Q9SQL5
	VACGIIGLQG
39	TLASVLGSEEAAK	Q40540
	EALIYSYK
	PEQVAELSK
40	APAALGPYSQAIK	A9PB52
	STYQVAALPLDAK
	FVSENVEDQTEQLLK
	TTIMLADLK
42	CETCLCTFSLPACQR	Q8L6E7
45	FAVEEHNK	Q39840
	ENALLEFGR
	QQVVSGTLYTITLEAKDGGQK
	EVQEFK
	SWLNFK
	GSQNSLELDSLAR
	EVAGSQNSLELD
46	PSVGGALEVAGSQNSLELDSLAR	Q06445
48	DYAVK	Q6F3C5
	GVSGVELLPNPVVR
	QLTCLVFPFK
49	ISGLIYEETR	A0A9R6
50	EYCDK	Q6F3C5
	VSGVELLPNPVVR
51	FVSENVEDQTEQLLK	Q94JQ4
	STYQVAALPLDAK
	APAALGPYSQAIK
51	SLEAQEHLAEGR	P93510
	KEQLGTEGYQEMGR
54	ALVVHELEDDLGKGGHELSLSTGNAGGR	O65198
	LACGVVGLTPV
	LTHGAPEDEIR
	LSQEDDG
54	AFSPFGEIIESK	Q6YNS1
	CFVGGLAWATDNDALEK
	GFGFVTFGDEKSMR
55	DAIEGMNGQDLDGR	Q8RW11
	NITVNEAQSR
	YGGGGGGGYGG
	CFVGGLAWATDNDALEK
55	IFLLPVSDVIR	Q9ZST5
	VPQVSSALLK
	QGGSEFSEDNFVAK
56	VQVEDDNVLIISGER	B4UW51
57	SDEEHHFESK	Q71F44
	TYPQQAGTIR
	LP--ENLLSQLTDGFA
58	CHFVGIDIFTGK	Q71F44
	DDLRLPTDENLLSQIK
	DLVVTVMSAMGEEQICALK
	LPTDENLLSQIK
	SDEEHHFESK
	TYPQQAGTIR
	VVEVSTSK
61	APWDIKDDEHEIK	TC177423
	LMIPDNCEKDK
	LPDNCEKDK
	EATGDNKDTSVDVR
	LDPWSPMR
	VSVENDLVVVK
62	APWDIKDDEHEIK	TC177423
	LMIPDNCEKDK
	LDPWSPMR
	FDLPGLSK
63	LYALDDELHLGNK	B9IGD8
	LLEALEGHVLGEAA---K
	LVSPSLANEGR
	SPPLEWY
	SGKEEEM--Y
65	TCPLDVIR	Q5WM51
66	AKEQVVAGTLHHFTIEAIDAGK	Q0GPA4
	ELQEFK
	ENALLEFAR
	SLLPYELHEVVDAK
	HA----VDTTVDLGVK
	VIACIGETLEQR
67	ALEQLQDAF	Q84QX4
	FNGGGHINHSIFWK
	HHKTYVTNYNK
	HHQTYVTNYNK
	LQDAMDKGDSV
	LQGSG-V-L
	LQSAIK
	LSYDYGALE
	LVVETTANQDPLVTK
	QGS--VWLGLDK
	YASEVYEK
68	DLKPLNDR	B9RR63
	EDDIVGVLETDDIK
	TAGGLLLTEATK
	TGAQVVYSK
	VGPGHLDEE
	YTSIKPLGDR
69	GPNLVPLLGIDVWEHAYYLQYK	A5BR41
	TFTLPDLSYD
70	ELDALR	Q41401
	FVLSLGGDSGDYSLSASLWLYDNFLSDR
	CGDWSPCTR
	FYLSAAPQCPLKMAAQS
	KFGGVALWNR
	AQYLYDNFLSDR
	LSAAPQCPLPDK
	MNVALTRAK
	TP--NFAGH
	TPNGEGGFAGHCGGDWS
	YEVLPYVK
	YGPLGSVALDGLA
71	QSFETSFTFR	Q39529
	LWDSATGR
	VVSSYPNSQ
	DVNTLR
	SDSLSFTFNNFQPGQR
	TLLPEWVR
72	GDALYAMELALSLEK	Q9ZP90
	PPLAGVLFEPFEEVK
	RISEYVAQLR
	IAEYVSQLR
	DVQLADFVE
73	EADVDGDGQINYEEFVK	Q0PRR6
	DTDSEEELKEAFR
	VFDKDQNGFISAAELR
	EAFSLFDKDGDGCITTK
	DQLTDDQISEFK
74	EYAYDTK	Q9SPJ6
	EKTEEVAGSVMEK
75	APVAEK	B9SYF1
	ATVVEGAAGYAG
	MTTHFEHLAEQAK
	QAASETLSSTAQTAR
78	THPSVLPFIKQLIGTMDSVR	P85959
79	AALASVDFQTK	Q8GT65
	DYDFHLLNGGSIK
	FDASITK
	GPTLDQLLSFLR
	ISFGFEASEALK
	LIFANALYFK
	LSSQTDVAL
	NQFVSAFDGFK
	PPGSVDS
	QFSMYFFLPDAK
	QQVEVGDFR
	VGSESGFLEGK
	VLGLPYK
	VPFMTSK
80	DFSDGELKDELFCIR	B6TQB3
	LEEVAVTTGEEDEDVLVDMK
	TFMETFQEVAESQK
82	AAEVPAPEPALEQPK	Q75QC2
	AEEKPEPEQ
	EEA-PEEEKPEPEK
	ETPEQTVWAPETEVPVEVETK
	EVAQQAPATVK
	MPTEEAQPEEEK
	PDETTEVTK
	PEETKEEPTAEEPK
	PEPTAAEVPA
	TETESAPAVP--ETK
	VPETEVPVEVETK
	VQEPETEVPVEDWR
82	LVAGLLGVESGQDAVIR	Q8LAU8
	DVILQFGVQEIGHLR
83	EPASAAPVEDEQPSEEEK	Q75QC1
	EVLLPAPEDPASAADPLHATL
	PEEV-EEPTAEEPK
	PPAAPESEVPVEAK
	TPDAEAPSHTPPAAPPAAPESEVLLPAMLELG
	TTTTEAPPAALAETTTPLLVETPEDPASAADPLHATL
84	TPIDVAK	Q6TKQ6
	LNNQHEVLK
85	AFSDPEV	Q93YR3
	AMEAISEGK
	AMLGQWEEAAK
	DANAALEINPDSAK
	PDLMAAFSD
	MGDPSVEVTEEQRDSAQVAK
	QFIEQCK
	VAPVIAK
86	AAFEEAEK	A0A762
	APMLDN---PPD---HDMPNLK
	FGGDTPYSIMFGPDICGYSTK
	KPEDWDDEEDGEWTPPTIANPEYK
	KPEDWDDNEYIPDPEDKKPEGYDDIPK
	KVFFEER
	LDCGGGYMK
	QLVEETWGK
	SGTLFDNVLITDDPEYAK
	TLVFQFSVK
	YSDW--LP
	YVGIELWQVK
87	ALLYER	Q9LZJ2
	KLVAGLLGVESGQDAVIR
	RIVAEFGLQEVGHIR
	TPQEILR
	VPGGFFPNGADGR
	VSGNVLSADKDSLSYPR
88	TAESLAEFVNTEGGTNVK	B7FIV8
	DLDDFVAFINEK	B7FIV8
	YDVSGFPTLK	B7FIV8
	ADELTLK	B7FIV8
	LAPEYEK	B7FIV8
	YGVSGYPTIQWFPK	B7FIV8
	DDVVVLTEDTFEK	B7FIV8
	LEEDVVIANVDADKYR	B9RFH6
	LVAGLLGVESGQDAVIR	A2Q669
	LQFGLQE----R	A2Q669
	DVILQFGVQEIGHLR	A2Q670
	TAESLAEFVNTEGGTNVK	P38661
	DLDDFVAFINEK
	YGVSGYPTIQWFPK
	DVLVEFYAPWCGHCK
	YDVSGFPTLK
	LEEDVVIANIDADK	B3TLY7
	KLVAGLLGVESGQDAVIR	Q9C7Z0
	RIVAEFGLQEVGHIR	B4G218
	DVILQFGVQEIGHLR	A2Q670
89	LEGVESYDIDIK	A9SR07
	VGMS-EGCAGAVK
	VQPDTVLQ
90	IEDLSSQLQTQAAEQFK	A2PYH3
	NILFVISKPDVFK
	DIELVMTQAGVSR
	QTQEELLAAHL--QK
91	IEDLSSQLQTQAAEQFK	A2PYH3
	DIELVMTQAGVSR
	EELLAAH--QQK
92	GVTVTETQVPGR	Q2Q4X9
	TLGEALEATA-TV--K
	DAEGVVSAEMR
	YAEPTPVQ
92	QAFDEAIAELDTLGEESYK	P46266
	VSAAVDNEELTVEER
	YEEMVEFMEK
	QAFDEAIAELDTLGEESYK
	IESELSNICDGILK
	YEEMVEFMEK
93	LSDLDPETR	B4G0G4
	GLPTSDELQK
	PPLLEGELYR
94	NFLAGEK	P25974
	FFE-TPEK
	AFPGSGEDVDK
95	CPNTCWEAGK	B9GXX4
	GLVQQLK
	LGH--DKFEDSYK
	LKNELLDVDE--R
	LLDDFPADQD
	QLMDPFLGLAPEDDKYYK
	VND--CDCCDGTDEYDGK
	YVALLSTPALCQ
96	AFGEDFIEDK	D7SKY2
	AKSDGFPTLLFFPAGNK
	APSVFESSLK
	APTLLFFPAG-K
	FPTLLF
	FVLDGEVTVDK
	GIESIVIAK
	IVVGDNFDEIVLDESK
	LPFQEAAK
	LPLVTTFTR
	LVLGFLNSLVGPESEELAAASR
	MRGMSSGWTSGAGSGR
	PDVSFYQTVNP
	SALVSFVSANK
	SEPVPESNDGDVK
	SFDPITVDTDR
	VLAYTGNDDAKK
97	AKMELSSLTQTNISLPFITATADGPK	A5BEE7
	AVVTVPAYFNDSQR
	DLDEVILVGGSTR
	FEELCSDLLDR
	FLNDK
	GPDGDVIDADFTDSK
	HIETTLTR
	IINEPTAASLAYGFEK
	IPAVQELVK
	LNEGLDLLKDK
	LSFKDLDEVILVGGSTR
	NQADSVVYQTEK
	NTTLPTSK
	PTLLTNA---R
	QAVVNPENTFFSVK
	QFAAEEISAQVLR
	SLGSFR
	TPVENSLR
	TTPSVVAYTK
	VVG--LGTT-SAVA
98	AQYLYDNFL	Q41401
	ATLFLGLP--SAAPSK
	ELDALR
	FYLSAAPSK
	LDYVFVQF--N--CQ
	LSAAPQPCLPDK
	LSLGGDSGD
	LWNNREMFELVDLL
	TPNGENFAGHCGDEGSPCT
	VLPYVK
	YGPLGSVTLDGIDFDIEGGSNLYWDDLAK
99	VIDEIRER	Q9ZW79
101	GHVLTLDND	Q8FU38
102	NLVSLS--ELLDCDNQENK	A5B6Y2
	LGCGLAFEA--PLK
	VSLS----LDCD
	PPSVDWR
	MEYAFDFLK
	LGCGLAFEA--PLK	A7NU11
	MEYAFDFLK
	LVAGLLGVESGQDAVIR	Q8LAU8
	IVTGDLISLSEQELVDCDR	B9R777
	NSWGTEWGEK	B9SGK4
	GLCGIAMEASYPIKK	B9IF23
	GLCGIAMEASYPIKK	B9IF23
103	DFSDGELKDELFCIR	B6TQB3
	EEEDAPAGEDEDTGAQVAPIVK
	EENKDASAAAGLLEK
	LEEVAVTTGEEDEDVLVDMK
	TFMETFQEVAESQK
110	LQDILPSIIHQLGPDNLENLK	Q70I32
	VQASIAANTWVVSGSPQTK
	IGVNAIPAIEEVNIFK
	LAEQFQK
