# Supplementary material for: LEA polypeptide profiling of recalcitrant and orthodox legume seeds reveals ABI3-regulated LEA protein abundance linked to desiccation tolerance
Source: J Exp Bot. 2013 Sep 16;64(14):4559–73. doi: 10.1093/jxb/ert274 (PMC3808335; doi:10.1093/jxb/ert274)
Supplement: Supplementary Data [file supp_ert274_Supplemental_Table_2new.xls]

## Sheet: Suppl Table S2
Supplemental Table 2. Overview of contigs from C. australe transcriptome matching LEA coding genes of M. truncatula.
Contigs were retrieved based on blastn against M. truncatula databases MtGI11 and Mt3.5 (evalue < 10-6). Contigs highlighed in grey matched more than one different M. truncatula LEA genes; ND = no homologue identified in C. australe transcriptome
Family (PFAM classification)	protein name	Blast database	M. truncatula ID	C. australe contigs	E-value	Aln length	% identity
dehydrin (PF00257)	DHN3	MtGI11	TC175037	Ca_11990	1e-11	989	52.4
				Ca_12667	6e-07	952	48.3
	PM12	Mt3.5	Medtr3g117190	Ca_10586	3e-14	800	55.4
				Ca_5668	6e-14	676	53.8
	dehydrin-cognate	Mt3.5	Medtr3g117290	Ca_9276	1e-11	630	54.7
	BudCar5	Mt3.5	Medtr7g086340	Ca_16167	6e-09	423	63.9
				Ca_21263	2e-08	354	61.3
				Ca_31427	4e-09	359	69.0
				Ca_41650	1e-09	284	62.2
	SLTI66	MtGI11	TC182121	ND	ND	ND	ND
	RAB21	Mt3.5	Medtr8g106140	Ca_20634	2e-14	279	62.5
LEA_5 (PF00477)	EM6	Mt3.5	Medtr4g016960	Ca_14307	2e-83	305	83.1
	EM1	MtGI11	AJ498523	Ca_2036	3e-41	464	71.2
LEA_4 (PF02987)	SBP65	Mt3.5	Medtr4g079690	Ca_7340	7e-07	961	56.1
		MtGI11	TC185888	Ca_1960	1e-08	1120	47.3
	PM10	MtGI11	TC174929	Ca_3035	2e-11	1747	54.4
	PM18	MtGI11	TC183861	Ca_330	6e-15	1206	67.7
				Ca_8462	8e-22	502	60.3
	Maturation polypeptide2	Mt3.5	Medtr1g061730	Ca_330	8e-11	1047	62.9
				Ca_8462	2e-15	668	71.0
	LEAM	Mt3.5	Medtr2g014040	Ca_7604	5e-22	1128	55.4
	CapLEA.I	MtGI11	TC175990	Ca_42722	3e-12	789	62.5
				Ca_8841	3e-20	275	66.8
	CapLEA.II	MtGI11	TC194635	Ca_8841	7e-12	821	61.6
	CapLEA.III	MtGI11	TC178278	Ca_8841	1e-10	739	62.9
LEA_1 (PF03760)	PM1	Mt3.5	Medtr7g093170	Ca_8304	1e-08	557	57.4
	D-113.I	Mt3.5	Medtr7g093140	Ca_8304	1e-08	328	62.5
	D113.II	Mt3.5	Medtr7g093160	Ca_8304	4e-08	255	59.4
	PM29	MtGI11	TC183357	Ca_6614	3e-38	744	55.1
SMP (PF04927)	D-34.I	Mt3.5	Medtr1g072090	ND	ND	ND	ND
	PM25	MtGI11	TC174777	Ca_6007	2e-61	1030	69.0
	D-34.II	MtGI11	TC183570	Ca_25629	5e-34	386	80.1
	D-34.III	Mt3.5	Medtr2g076230	Ca_23377	3e-10	581	47.2
	ECP31	Mt3.5	Medtr3g034660	Ca_11459	6e-13	806	69.3
	D-34.IV	MtGI11	TC196118	ND	ND	ND	ND
	LEA14-like c	MtGI11	BQ124186	Ca_11619	6e-62	801	66.8
				Ca_15389	9e-13	583	64.8
				Ca_21839	4e-47	540	71.7
LEA_2 (PF03168)	LEA14	Mt3.5	Medtr7g079180	Ca_11619	6e-22	459	73.0
				Ca_15389	5e-11	495	64.0
				Ca_21839	6e-18	456	74.3
	LEA-like a	Mt3.5	Medtr5g088850	Ca_13037	1e-121	819	81.5
				Ca_13771	1e-75	360	83.8
				Ca_6845	3e-179	960	83.6
	LEA-like b	MtGI11	TC174481	Ca_13037	1e-88	376	85.6
				Ca_13771	1e-87	838	58.9
				Ca_6845	6e-110	805	77.8
LEA_3 (PF03242)	LEA5	Mt3.5	Medtr4g120040	ND	ND	ND	ND
	LEA-like protein	MtGI11	NP7252631	ND	ND	ND	ND
	ARG-2	MtGI11	TC176432	Ca_46429	6e-10	221	62.3
				Ca_15390	4e-12	788	56.2
				Ca_16897	3e-08	713	56.9
	ARG-2-like	MtGI11	TC187764	Ca_15390	1e-14	723	55.1
				Ca_16897	1e-10	635	58.7
				Ca_42980	1e-11	272	58.8
