# Supplementary material for: LEA polypeptide profiling of recalcitrant and orthodox legume seeds reveals ABI3-regulated LEA protein abundance linked to desiccation tolerance
Source: J Exp Bot. 2013 Sep 16;64(14):4559–73. doi: 10.1093/jxb/ert274 (PMC3808335; doi:10.1093/jxb/ert274)
Supplement: Supplementary Data [file supp_ert274_Supplemental_Table_4new.xls]

## Sheet: Supplemental table S4
Supplemental Table 4. Normalized intensity of spots of the heat-stable proteome of Medicago truncatula and Castanospermum australe seeds.
The heat stable protein fraction was extracted from the mature seeds of both species and 150 µg for both species was separated by 2D SDS-PAGE. Data analysis was performed using the PDQuest software (Biorad). Intensities were normalised according to total quantity of valid spots. Data are the average of 3 gels. SD = standard deviation. SSP = spot number attributed by PDQuest
SSP	species	Spot number on C. australe reference gel (figure 2)	Spot number on M. truncatula reference gel (Chatelain et al., 2012) (Boudet et al., 2006 for BudCar)	Identifier (red for C. australe and blue for M. truncatula)	PFAM LEA family	Normalized spot intensity	SD
5502	C. australe	4		CaDHN3	DHN PF00257	7309.1	1224.8
6402	C. australe	3		CaDHN3		112883	31027.3
7605	M. truncatula		11	MtDHN3		20489.6	5013.49
7608	M. truncatula		12	MtDHN3		57271.8	8406.03
1601	C. australe	5		CaDHN cogn		11704.9	892.371
5305	C. australe	1		CaBudCar		72374.4	29055.3
5307	C. australe			CaBudCar		3052.93	730.362
6309	C. australe			CaBudCar		16582.8	6203.86
6202	M. truncatula		32	MtBudCar		596.767	417.554
6308	M. truncatula		33	MtBudCar		562.9	146.311
3104	C. australe	51		CaEM1	LEA_5 PF00477	7158.97	5646.83
2204	M. truncatula		71	CaEM1		22025.8	4526.1
5101	C. australe	37		MtEM6		4791.87	1862.64
4103	M. truncatula		44	MtEM6		19606.1	2303.41
8706	C. australe	75		CaSBP65	LEA_4 PF02987	364.267	51.1696
5806	M. truncatula		1	MtSBP65		2736.5	2284.25
6801	M. truncatula		2	MtSBP65		6529.8	3035.04
6803	M. truncatula		3	MtSBP65		18180.9	4226.39
6805	M. truncatula		4	MtSBP65		22961.3	15983.4
6808	M. truncatula		5	MtSBP65		7078.6	4249.6
7808	M. truncatula		56	MtSBP65		407.8	206.82
8804	M. truncatula		57	MtSBP65		465.9	275.572
8805	M. truncatula		60	MtSBP65		337.667	122.757
3710	M. truncatula			MtPM10		3764.93	104.748
4704	M. truncatula		52	MtPM10		9700.5	5349.57
5701	M. truncatula		8	MtPM10		18395.4	11331.5
5705	M. truncatula			MtPM10		2903.6	1590.16
4604	M. truncatula		14	MtPM18		7373.73	3207.38
5602	M. truncatula		15	MtPM18		35061.2	15380.7
6601	M. truncatula		16	MtPM18		2472.43	1550.39
2704	C. australe	9		CaMP2		789.967	237.081
3707	C. australe			CaMP2		3374.07	1407.81
3711	C. australe			CaMP2		2009.9	541.021
6501	M. truncatula		55	CaMP2		1298.5	713.345
7501	M. truncatula		19	CaMP2		5662.83	2176.7
7503	M. truncatula		62	CaMP2		22318	15483.4
2406	C. australe	74		CaLEAM		534.467	323.202
1505	M. truncatula		21	CaLEAM		9688.63	493.921
8202	C. australe	18		CaCapLea		14972.4	4317.08
8301	C. australe	19		CaCapLea		6621.13	3243.01
8201	M. truncatula		38	MtCapLea		3220.77	1388.43
8203	M. truncatula		39	MtCapLea		27422.6	3283.79
9101	M. truncatula		43	MtD113	LEA_1 PF03760	12060.4	11188
9302	M. truncatula		32	MtPM1		12249.9	8870.97
1304	M. truncatula		65	MtD34.I	SMP PF04927	6199.63	798.332
1403	M. truncatula		63	MtD34.II		8578.4	2262.26
405	C. australe	92		CaPM25		4141.37	1703.83
404	M. truncatula		22	CaPM25		16038.5	2440.14
