# Supplementary material for: LEA polypeptide profiling of recalcitrant and orthodox legume seeds reveals ABI3-regulated LEA protein abundance linked to desiccation tolerance
Source: J Exp Bot. 2013 Sep 16;64(14):4559–73. doi: 10.1093/jxb/ert274 (PMC3808335; doi:10.1093/jxb/ert274)
Supplement: Supplementary Data [file supp_ert274_Supplemental_Table_5new.xls]

## Sheet: Supplemental table S5
Supplemental Table 5. Normalized intensity of spots of the heat-stable proteome of Medicago truncatula R108 (wild type) and Mtabi3-1 Mt-abi3-2 seeds.
The heat stable protein fraction was extracted from seeds at the point of abscission and 150 µg was separated by 2D SDS-PAGE.
Data analysis was performed using the PDQuest software (Biorad). Intensities were normalised according to total quantity of valid spots
Data are the average of 4 (R108) and 3 (Mtabi3-1 Mtabi3-2) gels. SD = standard deviation. SSP = spot number attributed by PDQuest
A paired t-test was performed using the Statgraphics software (Stat-Point Inc, Herndon, VA, USA) to analyze differences in intensity between WT (R108) and abi3-1/abi3-2 differences
			R108		Mtabi3-1		Mt-abi3-2
Spot number on M. truncatula R108 reference gel (Chatelain PhD, 2011)	Identification	SSP	Normalized spot intensity	SD	Normalized spot intensity	SD	Normalized spot intensity	SD	ratio WT/abi-1	ratio WT/abi-2	P-value difference WT-abi3
106	SBP65	2202	23380.7	14973.4	2981.33	782.066	1317.6	430.35	0.127513	0.0563542	0.00186426
58	SBP65	8804	7889.93	2055.97	916.333	51.2506	258.467	145.601	0.11614	0.0327591	2.21689e-06
96	SBP65	8601	6588.08	3600.93	1246.07	452.562	240.767	191.558	0.18914	0.0365458	0.00804307
59	SBP65	7801	1204.67	354.543	156.9	271.759	100.033	173.263	0.130243	0.0830376	6.08757e-05
50	SBP65	1601	823.6	457.13	300.233	311.137	0	0	0.364538	0	0.0137596
57	SBP65	7902	802.3	552.042	169.4	293.409	274.8	475.968	0.211143	0.342515	0.166305
56	SBP65	7901	371.7	253.534	120.233	208.25	16.4667	28.5211	0.323469	0.044301	0.121769
100	PM25	401	7888.75	1024.94	4184.9	2306.58	2117.47	500.377	0.53049	0.268416	0.000347814
91	PM18	6202	11885.9	7890.66	895.033	425.178	250.767	317.282	0.075302	0.0210978	0.0154728
89	PM18	6203	7245.05	4319.12	647.6	456	449.333	382.668	0.0893852	0.0620194	0.0223766
84	PM18	3601	4981.15	2268.49	1960.5	526.54	1361.03	389.69	0.393584	0.273237	0.0126611
87	PM18	6303	3360.9	2005.88	364.767	556.449	258.467	441.543	0.108532	0.076904	0.114286
8	PM10	5804	9638.7	2975.81	2275.97	1912.44	1350.2	828.243	0.236128	0.140081	0.00888396
52	PM10	4803	1169.02	1005.71	295.8	512.341	201.233	348.546	0.253031	0.172138	0.210336
94	PM10	3505	887.975	976.763	5154.07	2946.14	3530.8	2491.53	5.80429	3.97624	0.251287
32	PM1	9301	2020.43	2634.26	18045	15326.2	20107.8	11217.1	8.93129	9.95225	0.10207
105	MP2	8301	30830.8	11120.7	3044.73	722.813	1447.27	244.993	0.0987564	0.0469423	0.000432936
19	MP2	7704	1143.45	138.288	1876.93	663.839	1178.63	106.225	1.64147	1.03077	0.246557
55	MP2	6603	1075.15	838.482	231.933	401.72	303.2	525.158	0.215722	0.282007	0.180881
99	LEAM	1503	4144.33	5616.13	13987.1	13753.4	6833.07	8000.95	3.37501	1.64878	0.755886
44	EM6	4001	21817	6783.68	0	0	0	0	0	0	0.0013923
71	EM prot	2201	13844.3	5064.4	0	0	0	0	0	0	8.89672e-05
93	DHN3	7702	17060.4	5609.94	46236.6	33034.5	19161.9	13042.6	2.71018	1.12318	0.368086
92	DHN3	7701	2807.05	821.21	10728.8	10647.1	6898.67	8092.98	3.82209	2.45762	0.611319
97	D34.I	501	5515.45	1258.53	1976.23	1920.88	1976.43	275.089	0.358309	0.358345	0.000286073
101	D34.II	1401	303.8	607.6	2452.1	1755.76	895.9	1050.32	8.07143	2.94898	0.47175
43	D113.I	9102	30341	6445.74	17694	2888.13	9928.93	4056.12	0.58317	0.327244	0.00295105
39	CapLea	9204	33136.6	13756.2	70186.2	8081.43	47395.4	9440.46	2.11809	1.43031	0.0542944
107	CapLea	8303	26653	13024.7	26115	2460.94	4413.67	1040.18	0.979816	0.165598	0.0223945
38	CapLea	7202	3662.2	1282.14	3408.47	5903.64	0	0	0.930716	0	0.0108664
